# Supplementary material for: A revision of the genus Osmoxylon (Araliaceae) in Palau, including two new species
Source: PhytoKeys. 2016 Jan 12;(58):49–64. doi: 10.3897/phytokeys.58.5292 (PMC4743014; doi:10.3897/phytokeys.58.5292)
Supplement: XML Treatment for Osmoxylon leidichii [file phytokeys.58.5292-treatment1.xml]

<!DOCTYPE tp:taxon-treatment
  PUBLIC "-//TaxonX//DTD Taxonomic Treatment Publishing DTD v0 20100105//EN" "tax-treatment-NSO.dtd">
<tp:taxon-treatment xmlns:tp="http://www.plazi.org/taxpub"><tp:treatment-meta><kwd-group><label>Taxon classification</label><kwd><named-content content-type="kingdom">Plantae</named-content></kwd><kwd><named-content content-type="order">Apiales</named-content></kwd><kwd><named-content content-type="family">Araliaceae</named-content></kwd></kwd-group><mixed-citation publication-type="journal"><person-group><name><surname>Costion</surname><given-names>Craig M.</given-names></name><name><surname>Plunkett</surname><given-names>Gregory M.</given-names></name></person-group><article-title>A revision of the genus <italic><tp:taxon-name><tp:taxon-name-part taxon-name-part-type="genus">Osmoxylon</tp:taxon-name-part></tp:taxon-name></italic> (<tp:taxon-name><tp:taxon-name-part taxon-name-part-type="family">Araliaceae</tp:taxon-name-part></tp:taxon-name>) in Palau, including two new species</article-title><source>PhytoKeys</source><day>12</day><month>1</month><year>2016</year><volume>2016</volume><issue>58</issue><fpage>49</fpage><lpage>64</lpage><pub-id pub-id-type="doi">10.3897/phytokeys.58.5292</pub-id></mixed-citation></tp:treatment-meta><tp:nomenclature><tp:taxon-name>
            <tp:taxon-name-part taxon-name-part-type="genus">Osmoxylon</tp:taxon-name-part>
            <tp:taxon-name-part taxon-name-part-type="species">leidichii</tp:taxon-name-part>
            <object-id xmlns:xlink="http://www.w3.org/1999/xlink" content-type="ipni" xlink:type="simple">urn:lsid:ipni.org:names:77151879-1</object-id>
          </tp:taxon-name><tp:taxon-authority>Costion</tp:taxon-authority><tp:taxon-status xmlns:xlink="http://www.w3.org/1999/xlink" xlink:type="simple">sp. nov.</tp:taxon-status><xref ref-type="fig" rid="F1">Fig. 1</xref><tp:nomenclature-citation-list><tp:nomenclature-citation><tp:taxon-name><tp:taxon-name-part taxon-name-part-type="genus">Boerlagiodendron</tp:taxon-name-part> <tp:taxon-name-part taxon-name-part-type="species">pachyphyllum</tp:taxon-name-part></tp:taxon-name><comment> Kaneh. p.p., Bot. Mag. Tokyo, 48: 401, 1934</comment></tp:nomenclature-citation><tp:nomenclature-citation><tp:taxon-name>
            <tp:taxon-name-part taxon-name-part-type="genus">Osmoxylon</tp:taxon-name-part>
            <tp:taxon-name-part taxon-name-part-type="species">leidichii</tp:taxon-name-part>
            <object-id xmlns:xlink="http://www.w3.org/1999/xlink" content-type="ipni" xlink:type="simple">urn:lsid:ipni.org:names:77151879-1</object-id>
          </tp:taxon-name><comment>Syntype: Palau. Aimeliik: 1933, R. Kanehira 2452</comment></tp:nomenclature-citation></tp:nomenclature-citation-list></tp:nomenclature><tp:treatment-sec sec-type="Type"><title>Type.</title><p>Palau. Koror: Ngeremdiu Beach, <named-content xmlns:xlink="http://www.w3.org/1999/xlink" content-type="dwc:verbatimCoordinates" xlink:type="simple">07°15'20.22"N, 134°26'37.98"E</named-content>, 18m, 6 Jun 2014 (fr), C. Costion 3711 (holotype: <named-content xmlns:xlink="http://www.w3.org/1999/xlink" content-type="dwc:institutional_code" xlink:type="simple">NY</named-content>; isotype: <named-content xmlns:xlink="http://www.w3.org/1999/xlink" content-type="dwc:institutional_code" xlink:type="simple">US</named-content>, <named-content xmlns:xlink="http://www.w3.org/1999/xlink" content-type="dwc:institutional_code" xlink:type="simple"><named-content content-type="dwc:institutional_code" xlink:type="simple">BNM</named-content></named-content>).</p></tp:treatment-sec><tp:treatment-sec sec-type="Description"><title>Description.</title><p>Small to medium sized tree, 10–12 m tall, branched. Leaf blades palmately lobed, up to 45 cm long and wide, glabrous, with 7–9 rhombic lobes; margin with serrations minute and distinctly inserted or in tiny indentations of the blade, barely exceeding the margin itself, only one per secondary vein; prominent secondary veins 7 or 8 per lobe, meeting the mid-rib at a 30–45°angle; petioles up to 50 cm in length; petiolar crests 1–4, circular, re-curved, entire, with tannish pubescence along margins; stipule flattened and appressed to the stem, broadly attenuate to the apex, fleshy (not stiff), with brown flakey or papery margins and brownish pubescence, tip soft to touch, not firm. Inflorescence 10–15 cm in diameter, primary axis bearing 20–30 secondary inflorescence units, secondary axis (from primary axis to the point where the lateral fertile umbellules are attached) c. 2 cm long, with c. 30 pinkish to crimson, baccate pseudo-fruits, each 2 mm long and 2–3 mm in diameter; peduncles c. 3 cm long, light green, not distinctly jointed. Fertile flowers 10–20 per umbellule, each with a yellowish, fused or united, cup-shaped calyx, c. 2 mm long; corolla tube bright orange, 5 or 6 lobed, 3 mm long; stamens alternate to the petal lobes, strongly exserted; ovary inferior, whitish-green, stigmas sessile. Fruits 10–20 per umbellule, each with 5 or 6 locules (each 1-seeded), globose-ovoid, 7–8 mm long, 6–7 mm in diameter, turning white (when immature) then maturing to pale pink, tightly clustered at maturity, forming a distinct hemispheric or mound-shaped infructescence.</p><fig id="F1" position="float" orientation="portrait"><label>Figure 1.</label><caption><p>
                <italic><tp:taxon-name><tp:taxon-name-part taxon-name-part-type="genus">Osmoxylon</tp:taxon-name-part> <tp:taxon-name-part taxon-name-part-type="species">leidechii</tp:taxon-name-part></tp:taxon-name></italic> <bold>a</bold> compound inflorescence with flowers <bold>b</bold> compound inflorescence with fruits <bold>c</bold> fertile flowers and sterile fruits <bold>d</bold> individual inflorescences with fruits <bold>e</bold> petiolar stipule side view and stipule crests <bold>f</bold> petiolar stipule overhead view <bold>g</bold> leaf.</p></caption><graphic xmlns:xlink="http://www.w3.org/1999/xlink" xlink:href="phytokeys-058-049-g001.jpg" position="float" orientation="portrait" xlink:type="simple" id="oo_72799.jpg"/></fig></tp:treatment-sec><tp:treatment-sec sec-type="Notes"><title>Notes.</title><p>
            <italic><tp:taxon-name><tp:taxon-name-part taxon-name-part-type="genus">Osmoxylon</tp:taxon-name-part> <tp:taxon-name-part taxon-name-part-type="species">leidichii</tp:taxon-name-part></tp:taxon-name></italic> occurs across the limestone islands of Palau on karst and coral substrates and within this range it appears to be common. It has been previously confused with <italic><tp:taxon-name><tp:taxon-name-part taxon-name-part-type="genus">Osmoxylon</tp:taxon-name-part> <tp:taxon-name-part taxon-name-part-type="species">pachyphyllum</tp:taxon-name-part></tp:taxon-name></italic>, but is distinguished by its 7–9 rhombic leaf lobes, its appressed, flakey stipules, and its inflorescences, which bear many more fruits that are each smaller and more globose. One of the syntypes (<italic>R. Kanehira 2452</italic>) cited in the protologue of <italic><tp:taxon-name><tp:taxon-name-part taxon-name-part-type="genus">Boerlagiodendron</tp:taxon-name-part> <tp:taxon-name-part taxon-name-part-type="species">pachyphyllum</tp:taxon-name-part></tp:taxon-name></italic> belongs to this new species. We are happy to name this species after the Palau resident and naturalist, Ron Leidich, whose generosity enabled the discovery of this species and for his inspirational knowledge and enthusiasm about Palau’s natural history.</p></tp:treatment-sec><tp:treatment-sec sec-type="Specimens examined"><title>Specimens examined.</title><p>
            <bold>Palau.</bold> Koror State: Ngeremdiu Beach, 6 Jun 2014 (ster.), C. Costion 3708 (<named-content xmlns:xlink="http://www.w3.org/1999/xlink" content-type="dwc:institutional_code" xlink:type="simple">US</named-content>); Ngeremdiu Beach, 6 Jun 2014 (fl.), C. Costion 3709 (<named-content xmlns:xlink="http://www.w3.org/1999/xlink" content-type="dwc:institutional_code" xlink:type="simple"><named-content content-type="dwc:institutional_code" xlink:type="simple">BNM</named-content></named-content>); Ngeremdiu Beach, 6 Jun 2014 (fl.), C. Costion 3710 (<named-content xmlns:xlink="http://www.w3.org/1999/xlink" content-type="dwc:institutional_code" xlink:type="simple">NY</named-content>, <named-content xmlns:xlink="http://www.w3.org/1999/xlink" content-type="dwc:institutional_code" xlink:type="simple">US</named-content>); Ngeruktabel Island, 26 Jun 1982 (fr.) Hobdy 1547 (<named-content xmlns:xlink="http://www.w3.org/1999/xlink" content-type="dwc:institutional_code" xlink:type="simple">BISH</named-content>); uninhabited coral island, 14 Aug 1933 (ster.) R. Kanehira 2452 (<named-content xmlns:xlink="http://www.w3.org/1999/xlink" content-type="dwc:institutional_code" xlink:type="simple"><named-content content-type="dwc:institutional_code" xlink:type="simple">TI</named-content></named-content>, <named-content xmlns:xlink="http://www.w3.org/1999/xlink" content-type="dwc:institutional_code" xlink:type="simple">FU</named-content>); Ngeruktabel Island, 8 Aug 2007 (fr.) M. Balick 4511 (<named-content xmlns:xlink="http://www.w3.org/1999/xlink" content-type="dwc:institutional_code" xlink:type="simple"><named-content content-type="dwc:institutional_code" xlink:type="simple">BNM</named-content></named-content>, <named-content xmlns:xlink="http://www.w3.org/1999/xlink" content-type="dwc:institutional_code" xlink:type="simple">NY</named-content>); Ngeruktabel Island, along path from boat landing to German Lighthouse, <named-content xmlns:xlink="http://www.w3.org/1999/xlink" content-type="dwc:verbatimCoordinates" xlink:type="simple">07°15'50.3"N; 134°26'45.9"E</named-content>, 135 m, 9 Nov 2013 (ster.), G.M. Plunkett 2707 (<named-content xmlns:xlink="http://www.w3.org/1999/xlink" content-type="dwc:institutional_code" xlink:type="simple"><named-content content-type="dwc:institutional_code" xlink:type="simple">BNM</named-content></named-content>).</p></tp:treatment-sec></tp:taxon-treatment>
