# Supplementary material for: A revision of the genus Osmoxylon (Araliaceae) in Palau, including two new species
Source: PhytoKeys. 2016 Jan 12;(58):49–64. doi: 10.3897/phytokeys.58.5292 (PMC4743014; doi:10.3897/phytokeys.58.5292)
Supplement: XML Treatment for Osmoxylon pachyphyllum [file phytokeys.58.5292-treatment4.xml]

<!DOCTYPE tp:taxon-treatment
  PUBLIC "-//TaxonX//DTD Taxonomic Treatment Publishing DTD v0 20100105//EN" "tax-treatment-NSO.dtd">
<tp:taxon-treatment xmlns:tp="http://www.plazi.org/taxpub"><tp:treatment-meta><kwd-group><label>Taxon classification</label><kwd><named-content content-type="kingdom">Plantae</named-content></kwd><kwd><named-content content-type="order">Apiales</named-content></kwd><kwd><named-content content-type="family">Araliaceae</named-content></kwd></kwd-group><mixed-citation publication-type="journal"><person-group><name><surname>Costion</surname><given-names>Craig M.</given-names></name><name><surname>Plunkett</surname><given-names>Gregory M.</given-names></name></person-group><article-title>A revision of the genus <italic><tp:taxon-name><tp:taxon-name-part taxon-name-part-type="genus">Osmoxylon</tp:taxon-name-part></tp:taxon-name></italic> (<tp:taxon-name><tp:taxon-name-part taxon-name-part-type="family">Araliaceae</tp:taxon-name-part></tp:taxon-name>) in Palau, including two new species</article-title><source>PhytoKeys</source><day>12</day><month>1</month><year>2016</year><volume>2016</volume><issue>58</issue><fpage>49</fpage><lpage>64</lpage><pub-id pub-id-type="doi">10.3897/phytokeys.58.5292</pub-id></mixed-citation></tp:treatment-meta><tp:nomenclature><tp:taxon-name>
            <tp:taxon-name-part taxon-name-part-type="genus">Osmoxylon</tp:taxon-name-part>
            <tp:taxon-name-part taxon-name-part-type="species">pachyphyllum</tp:taxon-name-part>
          </tp:taxon-name><tp:taxon-authority>(Kaneh.) Fosberg &amp; Sachet</tp:taxon-authority><xref ref-type="fig" rid="F4">Fig. 4</xref><!--PageBreak--><!--PageBreak--><tp:nomenclature-citation-list><tp:nomenclature-citation><tp:taxon-name><tp:taxon-name-part taxon-name-part-type="genus">Boerlagiodendron</tp:taxon-name-part> <tp:taxon-name-part taxon-name-part-type="species">pachyphyllum</tp:taxon-name-part></tp:taxon-name><comment> Kaneh., Bot. Mag. Tokyo, 48: 401, 1934.</comment></tp:nomenclature-citation></tp:nomenclature-citation-list></tp:nomenclature><tp:treatment-sec sec-type="Type"><title>Type.</title><p>Palau. Aimeliik: 1933 (fr.), R. Kanehira 2301 (lectotype: <named-content xmlns:xlink="http://www.w3.org/1999/xlink" content-type="dwc:institutional_code" xlink:type="simple">FU</named-content>!, here designated; isolectotype: <named-content xmlns:xlink="http://www.w3.org/1999/xlink" content-type="dwc:institutional_code" xlink:type="simple"><named-content content-type="dwc:institutional_code" xlink:type="simple">TI</named-content></named-content>!).</p></tp:treatment-sec><tp:treatment-sec sec-type="Description"><title>Description.</title><p>Small to medium sized understory, tree 7–15 m tall, sparsely branched. Leaves palmately lobed, variable in size, up to 60 cm long and 65 cm wide (generally smaller), with 5–7 lobes; margins sparsely dentate with serrations exserted from margin, 1 per prominent secondary vein or alternating between veins; prominent secondary veins meeting the mid-rib (near) perpendicular then curving to a 30–45°an<!--PageBreak-->gle; petiolar crests 1–2, rarely 3, firm with sharp edges, sparsely ciliate; stipules not appressed to stem, strongly recurved, glabrous, tip sharp to the touch. Inflorescence 7–15 cm in diameter, primary axis bearing 12–15 secondary inflorescence units, secondary <!--PageBreak-->axis (from primary axis to where lateral umbellules are attached) c. 2.8 cm long, with c. 30 pinkish-red baccate pseudo-fruits, c. 4 mm in diameter; peduncles jointed, c. 2.6 cm long, top segment shorter, maturing to equal the length of the bottom segment, green. Fertile flowers 10–15, with greenish-yellow, fused calyx crowning the ovary; corolla tube yellowish-orange, 6 lobed, c. 5 mm long; stamens alternate to the petal lobes, strongly exserted; ovary inferior, stigmas sessile. Fruits flat sided, 1.2–1.5 cm long, 0.7–0.8 cm wide, greenish with reddish-dull purple apex and striations down to the base, c. 3–5 per umbellule; fertile fruiting umbellules loosely organized with distinct peduncles, 1.5–3 cm diameter.</p><fig id="F4" position="float" orientation="portrait"><label>Figure 4.</label><caption><p>
                <italic><tp:taxon-name><tp:taxon-name-part taxon-name-part-type="genus">Osmoxylong</tp:taxon-name-part> <tp:taxon-name-part taxon-name-part-type="species">pachyphyllum</tp:taxon-name-part></tp:taxon-name></italic> <bold>a</bold> compound inflorescence with mature flowers <bold>b</bold> compound inflorescence with immature flowers <bold>c</bold> compound inflorescence with mature fruits <bold>d</bold> two inflorescences with mature fruits <bold>e</bold> mature leaf <bold>f</bold> petiolar stipule and petiole crests.</p></caption><graphic xmlns:xlink="http://www.w3.org/1999/xlink" xlink:href="phytokeys-058-049-g004.jpg" position="float" orientation="portrait" xlink:type="simple" id="oo_72802.jpg"/></fig></tp:treatment-sec><tp:treatment-sec sec-type="Notes"><title>Notes.</title><p>As circumscribed herein, <italic><tp:taxon-name><tp:taxon-name-part taxon-name-part-type="genus">Osmoxylon</tp:taxon-name-part> <tp:taxon-name-part taxon-name-part-type="species">pachyphyllum</tp:taxon-name-part></tp:taxon-name></italic> is known only from volcanic soils on Babeldaob Island. Previous collections of this species from the limestone islands (including a syntype, R. Kanehira 2452) are now referred to the new species <italic><tp:taxon-name><tp:taxon-name-part taxon-name-part-type="genus">Osmoxylon</tp:taxon-name-part> <tp:taxon-name-part taxon-name-part-type="species">leidichii</tp:taxon-name-part></tp:taxon-name></italic>. In addition to its geography and ecology, <italic><tp:taxon-name><tp:taxon-name-part taxon-name-part-type="genus">Osmoxylon</tp:taxon-name-part> <tp:taxon-name-part taxon-name-part-type="species">pachyphyllum</tp:taxon-name-part></tp:taxon-name></italic> can easily be distinguished by its 5–7 lobed and weakly serrated leaves, its oblong, large, angled fruits, and its umbellules, which have very few (3–5) fruits, compared to all other species known from Palau. The stipule at the petiole base is also distinctive among the Palauan members of the genus in being strongly recurved, pointing away from the stem, and with a noticeably sharp tip.</p></tp:treatment-sec><tp:treatment-sec sec-type="Specimens examined"><title>Specimens examined.</title><p>
            <bold>Palau.</bold> Aimeliik State: slope of Ngetchum, 28 Dec 2005 (fl.) C. Costion 894 (<named-content xmlns:xlink="http://www.w3.org/1999/xlink" content-type="dwc:institutional_code" xlink:type="simple"><named-content content-type="dwc:institutional_code" xlink:type="simple">BNM</named-content></named-content>); Jul 1933, Kanehira 2301 (<named-content xmlns:xlink="http://www.w3.org/1999/xlink" content-type="dwc:institutional_code" xlink:type="simple">FU</named-content>); 30 Jul 1933, Kanehira 2311 (<named-content xmlns:xlink="http://www.w3.org/1999/xlink" content-type="dwc:institutional_code" xlink:type="simple">FU</named-content>); Babeldaob Island, south central Babeldaob, SW of Mt. Yekigoroto, 2 Sep 1965 (fr.), R. Fosberg 47677 (<named-content xmlns:xlink="http://www.w3.org/1999/xlink" content-type="dwc:institutional_code" xlink:type="simple">BISH</named-content>); Babeldaob Island, 17 Apr 1938 (flw), Hatusima 5021 (<named-content xmlns:xlink="http://www.w3.org/1999/xlink" content-type="dwc:institutional_code" xlink:type="simple">FU</named-content>); Babeldaob Island, 18 April 1938, Hatusima 5053 (<named-content xmlns:xlink="http://www.w3.org/1999/xlink" content-type="dwc:institutional_code" xlink:type="simple">FU</named-content>); Melekeok State: Ngardok Nature Reserve in Ngardok forest dynamics plot, Jul 2014 (fr.,fl.) C. Costion 3779, 3780, 3781, 3802 (<named-content xmlns:xlink="http://www.w3.org/1999/xlink" content-type="dwc:institutional_code" xlink:type="simple"><named-content content-type="dwc:institutional_code" xlink:type="simple">BNM</named-content></named-content>, <named-content xmlns:xlink="http://www.w3.org/1999/xlink" content-type="dwc:institutional_code" xlink:type="simple">US</named-content>); Ngardmau State: 2005 (fr.), C. Costion 90 (<named-content xmlns:xlink="http://www.w3.org/1999/xlink" content-type="dwc:institutional_code" xlink:type="simple"><named-content content-type="dwc:institutional_code" xlink:type="simple">BNM</named-content></named-content>); Ngertebechel watershed south of waterfall, 15 Jul 2005 (fl.), C. Costion 449 (<named-content xmlns:xlink="http://www.w3.org/1999/xlink" content-type="dwc:institutional_code" xlink:type="simple"><named-content content-type="dwc:institutional_code" xlink:type="simple">BNM</named-content></named-content>); Ngaremlengui State: along trail from Mr. Ha’s quarry to Parkia population and waterfall, <named-content xmlns:xlink="http://www.w3.org/1999/xlink" content-type="dwc:verbatimCoordinates" xlink:type="simple">07°32'39.6"N; 134°34'07.2"E</named-content>, 131 m, 5 Nov 2013 (bud, fl., fr.), G.M. Plunkett 2686 (<named-content xmlns:xlink="http://www.w3.org/1999/xlink" content-type="dwc:institutional_code" xlink:type="simple"><named-content content-type="dwc:institutional_code" xlink:type="simple">BNM</named-content></named-content>, <named-content xmlns:xlink="http://www.w3.org/1999/xlink" content-type="dwc:institutional_code" xlink:type="simple">NY</named-content>); Ngechesar State: along Iliud ra mesiual historic trail, 99 m, 7 Jun 2014 (fr.) C. Costion 3712 (<named-content xmlns:xlink="http://www.w3.org/1999/xlink" content-type="dwc:institutional_code" xlink:type="simple"><named-content content-type="dwc:institutional_code" xlink:type="simple">BNM</named-content></named-content>, <named-content xmlns:xlink="http://www.w3.org/1999/xlink" content-type="dwc:institutional_code" xlink:type="simple">US</named-content>), 7 Jun 2014 (fr.) C. Costion 3713 (<named-content xmlns:xlink="http://www.w3.org/1999/xlink" content-type="dwc:institutional_code" xlink:type="simple">NY</named-content>), 7 Jun 2014 (fl.) C. Costion 3714 (<named-content xmlns:xlink="http://www.w3.org/1999/xlink" content-type="dwc:institutional_code" xlink:type="simple">NY</named-content>), 7 Jun 2014 (fr.) C. Costion 3715 (<named-content xmlns:xlink="http://www.w3.org/1999/xlink" content-type="dwc:institutional_code" xlink:type="simple"><named-content content-type="dwc:institutional_code" xlink:type="simple">BNM</named-content></named-content>, <named-content xmlns:xlink="http://www.w3.org/1999/xlink" content-type="dwc:institutional_code" xlink:type="simple">NY</named-content>, <named-content xmlns:xlink="http://www.w3.org/1999/xlink" content-type="dwc:institutional_code" xlink:type="simple">US</named-content>), 7 Jun 2014 (fl.) C. Costion 3716 (<named-content xmlns:xlink="http://www.w3.org/1999/xlink" content-type="dwc:institutional_code" xlink:type="simple"><named-content content-type="dwc:institutional_code" xlink:type="simple">BNM</named-content></named-content>, <named-content xmlns:xlink="http://www.w3.org/1999/xlink" content-type="dwc:institutional_code" xlink:type="simple">US</named-content>), 7 Jun 2014 (fl.) C. Costion 3717 (<named-content xmlns:xlink="http://www.w3.org/1999/xlink" content-type="dwc:institutional_code" xlink:type="simple">US</named-content>), 7 Jun 2014 (fr.) C. Costion 3719 (<named-content xmlns:xlink="http://www.w3.org/1999/xlink" content-type="dwc:institutional_code" xlink:type="simple">NY</named-content>, <named-content xmlns:xlink="http://www.w3.org/1999/xlink" content-type="dwc:institutional_code" xlink:type="simple">US</named-content>)</p></tp:treatment-sec></tp:taxon-treatment>
